# Supplementary material for: Tactile-Sensation Imaging System for Assessing Material Inclusions in Breast Tumor Detection
Source: Biosensors (Basel). 2026 Feb 4;16(2):102. doi: 10.3390/bios16020102 (PMC12938468; doi:10.3390/bios16020102)
Supplement: Supplementary file 1 [file biosensors-16-00102-s001.zip]

Archive with 1 entries (1 files):
- biosensors-4075554-supplementary.pdf
